# Supplementary material for: Untargeted Metabolomics Reveals Distinct Serum Metabolic Profiles in Avian Influenza Occupational Exposure Populations
Source: Metabolites. 2025 Oct 11;15(10):663. doi: 10.3390/metabo15100663 (PMC12566296; doi:10.3390/metabo15100663)
Supplement: Supplementary file 1 [file metabolites-15-00663-s001.zip › Supplementary material.xlsx]

## Sheet: Table S1
Table S1. Environmental Detection of Avian Influenza Virus in Workplaces of the Exposed Group
Specimen_id	Site	Specimen type	Volumn (ml)	PCR positive	PCR negative
C18084201	Live poultry market	Feces	5	H9, H5	H7
C18084201	Live poultry market	Feces	5	H9, H5	H7
C18084203	Live poultry market	Poultry drinking water	5	H9	H7, H5
C18084203	Live poultry market	Poultry drinking water	5	H9	H7, H5
C18084204	Live poultry market	Cage surface swab	5	H9, H5	H7
C18084204	Live poultry market	Cage surface swab	5	H9, H5	H7
C18084208	Live poultry market	Poultry drinking water	5	H9, H5	H7
C18084208	Live poultry market	Poultry drinking water	5	H9, H5	H7
C18084209	Live poultry market	Cage surface swab	5	H9	H7, H5
C18084209	Live poultry market	Cage surface swab	5	H9	H7, H5
C17404103	Poultry slaughter and processing plants	Poultry drinking water	5	H9	H7, H5
C17404049	Poultry slaughter and processing plants	Slaughter tools' surface swab	5	H9	H7, H5
C17404049	Poultry slaughter and processing plants	Slaughter tools' surface swab	5	H9	H7, H5
C17404051	Poultry slaughter and processing plants	Poultry washing wastewater	5	H9	H7, H5
C17404051	Poultry slaughter and processing plants	Poultry washing wastewater	5	H9	H7, H5
C17404052	Poultry slaughter and processing plants	Cage surface swab	5	H9	H7, H5
C17404052	Poultry slaughter and processing plants	Cage surface swab	5	H9	H7, H5
C17404054	Poultry slaughter and processing plants	Poultry drinking water	5	H9	H7, H5
C17404054	Poultry slaughter and processing plants	Poultry drinking water	5	H9	H7, H5
C17404055	Poultry slaughter and processing plants	Cage surface swab	5	H9	H7, H5
